# Supplementary material for: A Simple Validated Method for the Estimation of Pepsin Activity in Microtiter Array for the INFOGEST Protocol
Source: Foods. 2023 Oct 20;12(20):3851. doi: 10.3390/foods12203851 (PMC10606326; doi:10.3390/foods12203851)
Supplement: Supplementary file 1 [file foods-12-03851-s001.zip]

Archive with 3 entries (3 files):
- Supplementary material s1 - Estimation of pepsin activity via the Folin Ciocalteu method.pdf
- Supplementary material S2 - Excel for calculation of pepsin activity (with example data).xlsx
- Supplementary material S3 - Data involved in the research article.xlsx
